# Supplementary material for: Inferring Selective Constraint from Population Genomic Data Suggests Recent Regulatory Turnover in the Human Brain
Source: Genome Biol Evol. 2015 Nov 19;7(12):3511–28. doi: 10.1093/gbe/evv228 (PMC4700959; doi:10.1093/gbe/evv228)
Supplement: Supplementary Data [file supp_evv228_suppl_data.zip › Table_S4.xlsx]

## Sheet: Table S4
Table S4: Tests for enrichment/depletion of various genomic features in popCons GOF candidates popUncons LOF candidates (all data except ref. 3 found on UCSC Table Browser)
Genomic feature	popCons GOF fold-enrichment	GOF P-value (one-sided test for enrichment)	popUncons LOF fold-enrichment	LOF P-value (one-sided test for depletion)
CNVs in Coriell's inherited disorder and chromosomal aberration cell lines	0	1	0.253	0.185
COSMIC mutations (Catalogue Of Somatic Mutations In Cancer)1,2	0.549174	0.87	0.345739	0
Enhancers/promoters present in humans but not mice3	2.04128	0.05	0.227877	0
Enhancers/promoters present in mice but not humans3	0	1	0	0.367
Genetic Association Database (GAD) disease-associated genes4	0	1	0.394102	0.001
Gencode exons5	0.693098	0.982	0.371065	0
GWAS SNPs6	0.371044	1	0.710011	0.229
Human QTLs7	NA*	NA*	NA*	NA*
lincRNAs8,9	0.796253	0.864	0.440964	0
miRNAs, snoRNAs, and scaRNAs10,11,12,13,14	7.6037	0.003	0.214848	0
OMIM Genes15,16	0.607402	0.84	0.40211	0
OMIM SNPs15,16	0	1	0.280668	0
ORegAnno regulatory elements17,18	0.506723	0.984	0.230686	0
Transcription factor binding sites from ENCODE ChIP-Seq20	0.941035	0.812	0.370711	0
References
1. Forbes SA, et al. The Catalogue of Somatic Mutations in Cancer (COSMIC). Curr Protoc Hum Genet. 2008 Apr 1;57:10.11.1-10.11.26.
2. Forbes SA, et al. COSMIC: mining complete cancer genomes in the Catalogue of Somatic Mutations in Cancer. Nucleic Acids Res. 2011 Jan;39(Database issue):D945-50. Epub 2010 Oct 15.
3. Cotney J, et al. The evolution of lineage-specific regulatory activities in the human embryonic limb. Cell 2013 Jul; 154(1):185-196.
4. Becker KG, et al. The Genetic Association Database. Nature Genetics 2004 May; 36(5):431-432.
5. Harrow J et al. GENCODE: the reference human genome annotation for The ENCODE Project. Genome Reserach 2012 Sep; 22(9):1760-1774.
6. Hindorff et al. Potential etiologic and functional implications of genome-wide association loci for human diseases and traits. PNAS. 2009 Jun 9;106(23):9362-7.
7. Rapp, JP. Genetic Analysis of Inherited Hypertension in the Rat. Physiol. Rev. 2000 Jan;90(1):135-172.
8. Cabili MN et al. Integrative annotation of human large intergenic noncoding RNAs reveals global properties and specific subclasses. Genes and Development. 2011 Sep 15;25:1915-1927. Published online in advance: 2011 Sep 2; doi:10.1101/gad.17446611.
9. Trapnell C et al. Transcript assembly and quantification by RNA-Seq reveals unannotated transcripts and isoform switching during cell differentiation. Nature Biotechnology. 2010 May 2;28:511-515.
10. Griffiths-Jones S. The microRNA Registry. Nucleic Acids Res. 2004 Jan 1;32(Database issue):D109-11.
11. Griffiths-Jones S et al. miRBase: microRNA sequences, targets and gene nomenclature. Nucleic Acids Res. 2006 Jan 1;334(Database issue):D14-4.
12. Griffiths-Jones S et al. miRBase: tools for microRNA genomics. Nucleic Acids Res. 2008 Jan;36(Database issue):D154-8.
13. Lestrade L et al. snoRNA-LBME-db, a comprehensive database of human H/ACA and C/D box snoRNAs. Nucleic Acids Res. 2006 Jan 1;34(Database issue):D158- 62.
14. Weber MJ. New human and mouse microRNA genes found by homology search. Febs J. 2005 Jan;272(1):59-73.
15. Amberger J et al. Nucleic Acids Res. 2009 Jan;37(Database issue):D793-6. Epub 2008 Oct 8.
16. Hamosh A et al. Online Mendelian Inheritance in Man (OMIM), a knowledgebase of human genes and genetic disorders. Nucleic Acids Res. 2005 Jan 1;33(Database issue):D514-7.
17. Griffith OL et al. ORegAnno: an open-access community-driven resource for regulatory annotation. Nucleic Acids Res. 2008 Jan;36(Database issue):D107-13.
18. Montgomery SB et al. ORegAnno: an open access database and curation system for literature-derived promoters, transcription factor binding sites and regulatory variation. Bioinformatics. 2006 Mar 1;22(5):637-40.
19. Siepel A et al. Evolutionarily conserved elements in vertebrate, insect, worm, and yeast genomes. Genome Res. 2005 Aug;15(8):1034-50.
20. ENCODE Project Consortium. An integrated encyclopedia of DNA elements in the human genome. Nature. 2012 Sep 6;489(7414):57-74.
*No human QTL regions were made up of <1% phastCons bases for testing GOF enrichment or >15% phastCons bases for testing LOF enrichment.
