# Supplementary material for: Inferring Selective Constraint from Population Genomic Data Suggests Recent Regulatory Turnover in the Human Brain
Source: Genome Biol Evol. 2015 Nov 19;7(12):3511–28. doi: 10.1093/gbe/evv228 (PMC4700959; doi:10.1093/gbe/evv228)
Supplement: Supplementary Data [file supp_evv228_suppl_data.zip › Table_S5.xlsx]

## Sheet: Table S5
Table S5: Accuracy assessments of SVMs trained on variableious simulated data sets
Fraction of selected sites	Strength of selection (2Ns)	Mutation rate*	Recombination rate**	Cross validation accuracy	Test set accuracy	Accuracy on unconstrained data	Accuracy on unconstrained data after >95% cutoff	Accuracy on constrained data	Accuracy on constrained data after >95% cutoff	Fraction of positively selected simulations classified as constrained
5%	50	medium	medium	0.568333	0.5425	87/157 (0.554140127389)	NA	130/243 (0.534979423868)	NA	0.23
5%	50	medium	variable	0.515	0.5	NA	NA	201/402 (0.5)	NA	1
5%	50	variable	medium	0.568333	0.544776	97/176 (0.551136363636)	NA	122/226 (0.53982300885)	NA	0.5975
5%	50	variable	variable	0.534314	0.52657	87/163 (0.533742331288)	NA	131/251 (0.521912350598)	NA	0.565
10%	50	medium	medium	0.595	0.5725	118/207 (0.570048309179)	NA	111/193 (0.575129533679)	NA	0.22
10%	50	medium	variable	0.585	0.542289	114/211 (0.54028436019)	NA	104/191 (0.544502617801)	NA	0.155
10%	50	variable	medium	0.538333	0.522388	98/187 (0.524064171123)	NA	112/215 (0.520930232558)	NA	0.46
10%	50	variable	variable	0.552288	0.521739	95/181 (0.524861878453)	NA	121/233 (0.519313304721)	NA	0.5175
15%	50	medium	medium	0.586667	0.58	135/238 (0.567226890756)	NA	97/162 (0.598765432099)	NA	0.1
15%	50	medium	variable	0.621667	0.60199	138/235 (0.587234042553)	NA	104/167 (0.622754491018)	NA	0.105
15%	50	variable	medium	0.573333	0.572139	100/171 (0.584795321637)	NA	130/231 (0.562770562771)	NA	0.48
15%	50	variable	variable	0.555556	0.541063	108/199 (0.542713567839)	NA	116/215 (0.539534883721)	NA	0.455
20%	50	medium	medium	0.653333	0.6225	133/217 (0.612903225806)	NA	116/183 (0.633879781421)	NA	0.1725
20%	50	medium	variable	0.66	0.634328	131/208 (0.629807692308)	NA	124/194 (0.639175257732)	NA	0.0975
20%	50	variable	medium	0.546667	0.549751	115/210 (0.547619047619)	NA	106/192 (0.552083333333)	NA	0.2325
20%	50	variable	variable	0.573529	0.521739	102/195 (0.523076923077)	NA	114/219 (0.520547945205)	NA	0.4375
25%	50	medium	medium	0.688333	0.67	132/196 (0.673469387755)	NA	136/204 (0.666666666667)	NA	0.055
25%	50	medium	variable	0.7	0.681592	141/209 (0.674641148325)	4/4 (1.0)	133/193 (0.689119170984)	NA	0.0525
25%	50	variable	medium	0.615	0.544776	93/168 (0.553571428571)	NA	126/234 (0.538461538462)	NA	0.435
25%	50	variable	variable	0.580065	0.57971	108/183 (0.590163934426)	NA	132/231 (0.571428571429)	NA	0.385
50%	50	medium	medium	0.893333	0.88	175/198 (0.883838383838)	98/98 (1.0)	177/202 (0.876237623762)	74/74 (1.0)	0.03
50%	50	medium	variable	0.855	0.890547	178/199 (0.894472361809)	71/71 (1.0)	180/203 (0.886699507389)	70/71 (0.985915492958)	0.035
50%	50	variable	medium	0.696667	0.70398	134/186 (0.720430107527)	NA	149/216 (0.689814814815)	NA	0.23
50%	50	variable	variable	0.712418	0.705314	138/191 (0.722513089005)	11/11 (1.0)	154/223 (0.690582959641)	2/2 (1.0)	0.225
75%	50	medium	medium	0.975	0.9625	193/201 (0.960199004975)	168/168 (1.0)	192/199 (0.964824120603)	161/161 (1.0)	0.0025
75%	50	medium	variable	0.971667	0.99005	199/201 (0.990049751244)	178/178 (1.0)	199/201 (0.990049751244)	171/171 (1.0)	0.0025
75%	50	variable	medium	0.86	0.855721	170/197 (0.862944162437)	90/92 (0.978260869565)	174/205 (0.848780487805)	66/69 (0.95652173913)	0.0525
75%	50	variable	variable	0.848039	0.835749	174/209 (0.832535885167)	97/99 (0.979797979798)	172/205 (0.839024390244)	80/81 (0.987654320988)	0.0675
100%	50	medium	medium	0.993333	1	200/200 (1.0)	199/199 (1.0)	200/200 (1.0)	196/196 (1.0)	0
100%	50	medium	variable	0.991667	1	201/201 (1.0)	199/199 (1.0)	201/201 (1.0)	195/195 (1.0)	0
100%	50	variable	medium	0.99	0.99005	198/199 (0.994974874372)	192/192 (1.0)	200/203 (0.985221674877)	196/197 (0.994923857868)	0
100%	50	variable	variable	0.99183	0.990338	205/207 (0.990338164251)	198/198 (1.0)	205/207 (0.990338164251)	192/192 (1.0)	0
5%	100	medium	medium	0.576667	0.5125	90/175 (0.514285714286)	NA	115/225 (0.511111111111)	NA	0.2475
5%	100	medium	variable	0.553333	0.502488	84/167 (0.502994011976)	NA	118/235 (0.502127659574)	NA	0.55
5%	100	variable	medium	0.535	0.502488	114/227 (0.502202643172)	NA	88/175 (0.502857142857)	NA	0.4175
5%	100	variable	variable	0.527778	0.485507	96/198 (0.484848484848)	NA	105/216 (0.486111111111)	NA	0.76
10%	100	medium	medium	0.571667	0.5275	110/209 (0.526315789474)	NA	101/191 (0.528795811518)	NA	0.16
10%	100	medium	variable	0.588333	0.532338	25/37 (0.675675675676)	NA	189/365 (0.517808219178)	NA	0.56
10%	100	variable	medium	0.538333	0.547264	39/59 (0.661016949153)	NA	181/343 (0.527696793003)	NA	0.9875
10%	100	variable	variable	0.562092	0.487923	109/223 (0.488789237668)	NA	93/191 (0.486910994764)	NA	0.4375
15%	100	medium	medium	0.623333	0.595	115/192 (0.598958333333)	NA	123/208 (0.591346153846)	NA	0.085
15%	100	medium	variable	0.653333	0.616915	116/185 (0.627027027027)	NA	132/217 (0.608294930876)	NA	0.0825
15%	100	variable	medium	0.556667	0.542289	82/147 (0.557823129252)	NA	136/255 (0.533333333333)	NA	0.505
15%	100	variable	variable	0.550654	0.543478	98/178 (0.550561797753)	NA	127/236 (0.53813559322)	NA	0.35
20%	100	medium	medium	0.676667	0.6575	125/187 (0.668449197861)	NA	138/213 (0.647887323944)	NA	0.075
20%	100	medium	variable	0.681667	0.69403	151/224 (0.674107142857)	NA	128/178 (0.719101123596)	NA	0.085
20%	100	variable	medium	0.6	0.544776	98/178 (0.550561797753)	NA	121/224 (0.540178571429)	NA	0.38
20%	100	variable	variable	0.552288	0.572464	103/176 (0.585227272727)	NA	134/238 (0.563025210084)	NA	0.4175
25%	100	medium	medium	0.738333	0.73	138/184 (0.75)	7/7 (1.0)	154/216 (0.712962962963)	5/5 (1.0)	0.06
25%	100	medium	variable	0.755	0.753731	149/196 (0.760204081633)	NA	154/206 (0.747572815534)	5/5 (1.0)	0.06
25%	100	variable	medium	0.596667	0.572139	102/175 (0.582857142857)	NA	128/227 (0.563876651982)	NA	0.3825
25%	100	variable	variable	0.589869	0.586957	100/164 (0.609756097561)	NA	143/250 (0.572)	NA	0.4025
50%	100	medium	medium	0.92	0.9175	184/201 (0.915422885572)	125/126 (0.992063492063)	183/199 (0.91959798995)	133/133 (1.0)	0.0075
50%	100	medium	variable	0.906667	0.915423	188/209 (0.8995215311)	110/111 (0.990990990991)	180/193 (0.932642487047)	101/102 (0.990196078431)	0.01
50%	100	variable	medium	0.696667	0.671642	135/201 (0.671641791045)	NA	135/201 (0.671641791045)	NA	0.185
50%	100	variable	variable	0.715686	0.71256	144/200 (0.72)	6/7 (0.857142857143)	151/214 (0.705607476636)	NA	0.18
75%	100	medium	medium	0.983333	0.99	198/200 (0.99)	184/184 (1.0)	198/200 (0.99)	188/188 (1.0)	0
75%	100	medium	variable	0.985	1	201/201 (1.0)	197/197 (1.0)	201/201 (1.0)	183/183 (1.0)	0
75%	100	variable	medium	0.841667	0.80597	155/187 (0.828877005348)	86/88 (0.977272727273)	169/215 (0.786046511628)	54/57 (0.947368421053)	0.0175
75%	100	variable	variable	0.857843	0.847826	160/176 (0.909090909091)	104/106 (0.981132075472)	191/238 (0.802521008403)	74/74 (1.0)	0.0475
100%	100	medium	medium	0.995	0.995	200/202 (0.990099009901)	200/200 (1.0)	198/198 (1.0)	195/195 (1.0)	0
100%	100	medium	variable	0.998333	0.997512	201/202 (0.99504950495)	201/201 (1.0)	200/200 (1.0)	194/194 (1.0)	0
100%	100	variable	medium	1	1	201/201 (1.0)	199/199 (1.0)	201/201 (1.0)	199/199 (1.0)	0
100%	100	variable	variable	0.998366	0.997585	207/208 (0.995192307692)	205/205 (1.0)	206/206 (1.0)	197/197 (1.0)	0
5%	500	medium	medium	0.54	0.495	83/168 (0.494047619048)	NA	115/232 (0.495689655172)	NA	0.2375
5%	500	medium	variable	0.543333	0.472637	59/129 (0.457364341085)	NA	131/273 (0.479853479853)	NA	0.815
5%	500	variable	medium	0.546667	0.475124	106/222 (0.477477477477)	NA	85/180 (0.472222222222)	NA	0.38
5%	500	variable	variable	0.504902	0.47343	56/123 (0.455284552846)	NA	140/291 (0.481099656357)	NA	0.5925
10%	500	medium	medium	0.578333	0.6125	121/197 (0.61421319797)	NA	124/203 (0.610837438424)	NA	0.0675
10%	500	medium	variable	0.611667	0.59204	118/199 (0.592964824121)	NA	120/203 (0.591133004926)	NA	0.115
10%	500	variable	medium	0.568333	0.517413	81/155 (0.522580645161)	NA	127/247 (0.514170040486)	NA	0.3625
10%	500	variable	variable	0.544118	0.548309	62/104 (0.596153846154)	NA	165/310 (0.532258064516)	NA	0.665
15%	500	medium	medium	0.67	0.655	127/192 (0.661458333333)	NA	135/208 (0.649038461538)	NA	0.0525
15%	500	medium	variable	0.65	0.646766	127/195 (0.651282051282)	NA	133/207 (0.642512077295)	NA	0.0525
15%	500	variable	medium	0.57	0.552239	131/241 (0.54356846473)	NA	91/161 (0.565217391304)	NA	0.0925
15%	500	variable	variable	0.553922	0.55314	119/216 (0.550925925926)	NA	110/198 (0.555555555556)	NA	0.33
20%	500	medium	medium	0.726667	0.7075	140/197 (0.710659898477)	NA	143/203 (0.704433497537)	5/5 (1.0)	0.045
20%	500	medium	variable	0.746667	0.773632	155/200 (0.775)	16/17 (0.941176470588)	156/202 (0.772277227723)	7/7 (1.0)	0.0225
20%	500	variable	medium	0.573333	0.534826	97/180 (0.538888888889)	NA	118/222 (0.531531531532)	NA	0.3725
20%	500	variable	variable	0.560458	0.524155	145/280 (0.517857142857)	NA	72/134 (0.537313432836)	NA	0.0875
25%	500	medium	medium	0.805	0.7725	155/201 (0.771144278607)	48/51 (0.941176470588)	154/199 (0.773869346734)	36/37 (0.972972972973)	0.0125
25%	500	medium	variable	0.781667	0.788557	160/204 (0.78431372549)	36/37 (0.972972972973)	157/198 (0.792929292929)	26/26 (1.0)	0.0175
25%	500	variable	medium	0.606667	0.542289	70/123 (0.569105691057)	NA	148/279 (0.530465949821)	NA	0.6675
25%	500	variable	variable	0.593137	0.55314	105/188 (0.558510638298)	NA	124/226 (0.548672566372)	NA	0.2875
50%	500	medium	medium	0.958333	0.965	192/198 (0.969696969697)	161/161 (1.0)	194/202 (0.960396039604)	159/160 (0.99375)	0
50%	500	medium	variable	0.96	0.955224	195/207 (0.942028985507)	172/173 (0.994219653179)	189/195 (0.969230769231)	152/152 (1.0)	0
50%	500	variable	medium	0.686667	0.664179	123/180 (0.683333333333)	4/4 (1.0)	144/222 (0.648648648649)	NA	0.025
50%	500	variable	variable	0.686275	0.623188	126/201 (0.626865671642)	NA	132/213 (0.619718309859)	NA	0.2325
75%	500	medium	medium	0.996667	1	200/200 (1.0)	196/196 (1.0)	200/200 (1.0)	185/185 (1.0)	0
75%	500	medium	variable	0.991667	0.997512	201/202 (0.99504950495)	197/197 (1.0)	200/200 (1.0)	187/187 (1.0)	0
75%	500	variable	medium	0.815	0.778607	149/186 (0.801075268817)	71/71 (1.0)	164/216 (0.759259259259)	49/49 (1.0)	0
75%	500	variable	variable	0.815359	0.833333	155/172 (0.901162790698)	92/92 (1.0)	190/242 (0.785123966942)	NA	0
100%	500	medium	medium	1	1	200/200 (1.0)	200/200 (1.0)	200/200 (1.0)	200/200 (1.0)	0
100%	500	medium	variable	1	1	201/201 (1.0)	201/201 (1.0)	201/201 (1.0)	201/201 (1.0)	0
100%	500	variable	medium	1	1	201/201 (1.0)	200/200 (1.0)	201/201 (1.0)	201/201 (1.0)	0
100%	500	variable	variable	1	1	207/207 (1.0)	207/207 (1.0)	207/207 (1.0)	207/207 (1.0)	0
*medium=1.2×10-8; variable=uniformly drawn from [6.0×10-9, 1.2×10-8, 2.4×10-8]
**medium=1.0×10-8; variable=uniformly drawn from [1×10-9, 1×10-8, 1×10-7]
