# Supplementary material for: Inferring Selective Constraint from Population Genomic Data Suggests Recent Regulatory Turnover in the Human Brain
Source: Genome Biol Evol. 2015 Nov 19;7(12):3511–28. doi: 10.1093/gbe/evv228 (PMC4700959; doi:10.1093/gbe/evv228)
Supplement: Supplementary Data [file supp_evv228_suppl_data.zip › Table_S6.xlsx]

## Sheet: Table S6
Table S6: Accuracy assessments of a single SVM tested against various simulated data sets. The SVM was trained from the set where constrained examples experience selection at 75% sites, with 2Ns=100, and variable mutation and recombination rates.
Fraction of selected sites	Strength of selection (2Ns)	Mutation rate*	Recombination rate**	Test set accuracy	Accuracy on unconstrained data	Accuracy on unconstrained data after >95% cutoff	Accuracy on constrained data	Accuracy on constrained data after >95% cutoff
5	50	high	medium	0.5025	200/399 (0.501253132832)	189/375 (0.504)	NA	NA
5	50	low	medium	0.4925	94/191 (0.492146596859)	11/26 (0.423076923077)	103/209 (0.492822966507)	5/10 (0.5)
5	50	medium	high	0.5	188/376 (0.5)	99/199 (0.497487437186)	12/24 (0.5)	2/2 (1.0)
5	50	medium	low	0.5075	186/369 (0.50406504065)	115/198 (0.580808080808)	17/31 (0.548387096774)	NA
5	50	medium	medium	0.5075	185/367 (0.50408719346)	111/216 (0.513888888889)	18/33 (0.545454545455)	3/3 (1.0)
5	50	medium	variable	0.532338	193/373 (0.517426273458)	115/208 (0.552884615385)	21/29 (0.724137931034)	2/2 (1.0)
5	50	variable	medium	0.5	156/312 (0.5)	103/196 (0.525510204082)	45/90 (0.5)	NA
5	50	variable	variable	0.512077	164/323 (0.50773993808)	107/209 (0.511961722488)	48/91 (0.527472527473)	NA
10	50	high	medium	0.505	200/398 (0.502512562814)	189/365 (0.517808219178)	2/2 (1.0)	NA
10	50	low	medium	0.505	94/186 (0.505376344086)	9/17 (0.529411764706)	108/214 (0.504672897196)	3/8 (0.375)
10	50	medium	high	0.5125	188/371 (0.506738544474)	104/194 (0.536082474227)	17/29 (0.586206896552)	NA
10	50	medium	low	0.525	187/364 (0.513736263736)	118/190 (0.621052631579)	23/36 (0.638888888889)	NA
10	50	medium	medium	0.495	186/374 (0.497326203209)	118/219 (0.538812785388)	12/26 (0.461538461538)	NA
10	50	medium	variable	0.524876	186/362 (0.513812154696)	105/183 (0.573770491803)	25/40 (0.625	NA
10	50	variable	medium	0.534826	168/322 (0.521739130435)	102/191 (0.534031413613)	47/80 (0.5875)	NA
10	50	variable	variable	0.519324	169/330 (0.512121212121)	100/195 (0.512820512821)	46/84 (0.547619047619)	3/4 (0.75)
15	50	high	medium	0.5075	200/397 (0.503778337531)	190/367 (0.517711171662)	3/3 (1.0)	NA
15	50	low	medium	0.53	93/174 (0.534482758621)	9/14 (0.642857142857)	119/226 (0.526548672566)	7/12 (0.583333333333)
15	50	medium	high	0.5275	187/363 (0.515151515152)	104/180 (0.577777777778)	24/37 (0.648648648649)	NA
15	50	medium	low	0.54	188/360 (0.522222222222)	119/193 (0.616580310881)	28/40 (0.7)	NA
15	50	medium	medium	0.5175	186/365 (0.509589041096)	110/189 (0.582010582011)	21/35 (0.6)	2/2 (1.0)
15	50	medium	variable	0.549751	192/364 (0.527472527473)	112/188 (0.595744680851)	29/38 (0.763157894737)	NA
15	50	variable	medium	0.529851	168/324 (0.518518518519)	100/180 (0.555555555556)	45/78 (0.576923076923)	2/4 (0.5)
15	50	variable	variable	0.519324	172/336 (0.511904761905)	104/184 (0.565217391304)	43/78 (0.551282051282)	1/2 (0.5)
20	50	high	medium	0.5125	200/395 (0.506329113924)	189/349 (0.541547277937)	5/5 (1.0)	NA
20	50	low	medium	0.5725	95/161 (0.590062111801)	9/13 (0.692307692308)	134/239 (0.560669456067)	11/16 (0.6875)
20	50	medium	high	0.55	188/356 (0.52808988764)	103/161 (0.639751552795)	32/44 (0.727272727273)	NA
20	50	medium	low	0.54	186/356 (0.522471910112)	109/161 (0.67701863354)	30/44 (0.681818181818)	NA
20	50	medium	medium	0.53	186/360 (0.516666666667)	115/183 (0.628415300546)	26/40 (0.65)	NA
20	50	medium	variable	0.529851	189/366 (0.516393442623)	109/171 (0.637426900585)	24/36 (0.666666666667)	NA
20	50	variable	medium	0.522388	158/307 (0.514657980456)	95/168 (0.565476190476)	52/95 (0.547368421053)	2/3 (0.666666666667)
20	50	variable	variable	0.550725	172/323 (0.532507739938)	112/189 (0.592592592593)	56/91 (0.615384615385)	4/5 (0.8)
25	50	high	medium	0.5125	200/395 (0.506329113924)	189/324 (0.583333333333)	5/5 (1.0)	NA
25	50	low	medium	0.57	94/160 (0.5875)	9/12 (0.75)	134/240 (0.558333333333)	5/9 (0.555555555556)
25	50	medium	high	0.5825	187/341 (0.548387096774)	106/161 (0.658385093168)	46/59 (0.779661016949)	4/4 (1.0)
25	50	medium	low	0.575	185/340 (0.544117647059)	119/177 (0.672316384181)	45/60 (0.75)	2/2 (1.0)
25	50	medium	medium	0.5675	187/347 (0.538904899135)	109/175 (0.622857142857)	40/53 (0.754716981132)	2/2 (1.0)
25	50	medium	variable	0.58209	187/341 (0.548387096774)	96/145 (0.662068965517)	47/61 (0.770491803279)	2/2 (1.0)
25	50	variable	medium	0.574627	165/300 (0.55)	95/165 (0.575757575758)	66/102 (0.647058823529)	7/9 (0.777777777778)
25	50	variable	variable	0.586957	178/320 (0.55625)	104/168 (0.619047619048)	65/94 (0.691489361702)	3/4 (0.75)
50	50	high	medium	0.62	200/352 (0.568181818182)	189/255 (0.741176470588)	48/48 (1.0)	4/4 (1.0)
50	50	low	medium	0.6825	94/115 (0.817391304348)	8/8 (1.0)	179/285 (0.628070175439)	20/25 (0.8)
50	50	medium	high	0.7525	188/275 (0.683636363636)	104/113 (0.920353982301)	113/125 (0.904)	22/22 (1.0)
50	50	medium	low	0.7225	187/285 (0.656140350877)	112/119 (0.941176470588)	102/115 (0.886956521739)	12/12 (1.0)
50	50	medium	medium	0.7225	185/281 (0.658362989324)	109/126 (0.865079365079)	104/119 (0.873949579832)	14/14 (1.0)
50	50	medium	variable	0.726368	190/289 (0.657439446367)	110/121 (0.909090909091)	102/113 (0.902654867257)	14/14 (1.0)
50	50	variable	medium	0.686567	161/247 (0.651821862348)	105/137 (0.766423357664)	115/155 (0.741935483871)	16/18 (0.888888888889)
50	50	variable	variable	0.681159	169/263 (0.642585551331)	115/139 (0.827338129496)	113/151 (0.748344370861)	18/19 (0.947368421053)
75	50	high	medium	0.865	200/254 (0.787401574803)	189/191 (0.989528795812)	146/146 (1.0)	43/43 (1.0)
75	50	low	medium	0.715	94/102 (0.921568627451)	9/9 (1.0)	192/298 (0.644295302013)	65/70 (0.928571428571)
75	50	medium	high	0.9175	188/209 (0.8995215311)	100/102 (0.980392156863)	179/191 (0.937172774869)	74/74 (1.0)
75	50	medium	low	0.915	186/206 (0.902912621359)	116/116 (1.0)	180/194 (0.927835051546)	67/67 (1.0)
75	50	medium	medium	0.895	187/216 (0.865740740741)	110/111 (0.990990990991)	171/184 (0.929347826087)	69/69 (1.0)
75	50	medium	variable	0.893035	183/208 (0.879807692308)	112/114 (0.982456140351)	176/194 (0.907216494845)	62/62 (1.0)
75	50	variable	medium	0.838308	165/194 (0.850515463918)	96/96 (1.0)	172/208 (0.826923076923)	76/78 (0.974358974359)
75	50	variable	variable	0.833333	171/204 (0.838235294118)	109/114 (0.956140350877)	174/210 (0.828571428571)	69/71 (0.971830985915)
100	50	high	medium	1	200/200 (1.0)	188/188 (1.0)	200/200 (1.0)	198/198 (1.0)
100	50	low	medium	0.7375	95/95 (1.0)	9/9 (1.0)	200/305 (0.655737704918)	158/163 (0.969325153374)
100	50	medium	high	0.97	188/188 (1.0)	100/100 (1.0)	200/212 (0.943396226415)	187/187 (1.0)
100	50	medium	low	0.9675	187/187 (1.0)	114/114 (1.0)	200/213 (0.93896713615)	182/182 (1.0)
100	50	medium	medium	0.9675	187/187 (1.0)	109/109 (1.0)	200/213 (0.93896713615)	181/181 (1.0)
100	50	medium	variable	0.967662	188/188 (1.0)	101/101 (1.0)	201/214 (0.939252336449)	182/182 (1.0
100	50	variable	medium	0.895522	159/159 (1.0)	102/102 (1.0)	201/243 (0.827160493827)	178/178 (1.0
100	50	variable	variable	0.903382	167/167 (1.0)	107/107 (1.0)	207/247 (0.838056680162)	181/182 (0.994505494505)
5	100	high	medium	0.5025	200/399 (0.501253132832)	190/376 (0.505319148936)	NA	NA
5	100	low	medium	0.5225	95/181 (0.524861878453)	9/15 (0.6)	114/219 (0.520547945205)	4/9 (0.444444444444)
5	100	medium	high	0.5075	187/371 (0.504043126685)	100/194 (0.515463917526)	16/29 (0.551724137931)	NA
5	100	medium	low	0.5	189/378 (0.5)	112/199 (0.562814070352)	11/22 (0.5)	NA
5	100	medium	medium	0.5125	184/363 (0.506887052342)	107/209 (0.511961722488)	21/37 (0.567567567568)	NA
5	100	medium	variable	0.514925	188/370 (0.508108108108)	95/178 (0.533707865169)	19/32 (0.59375)	NA
5	100	variable	medium	0.49005	153/310 (0.493548387097)	91/185 (0.491891891892)	44/92 (0.478260869565)	3/8 (0.375)
5	100	variable	variable	0.492754	156/315 (0.495238095238)	100/186 (0.537634408602)	48/99 (0.484848484848)	3/5 (0.6)
10	100	high	medium	0.505	200/398 (0.502512562814)	191/371 (0.514824797844)	2/2 (1.0)	NA
10	100	low	medium	0.485	95/196 (0.484693877551)	10/25 (0.4)	99/204 (0.485294117647)	5/10 (0.5)
10	100	medium	high	0.4975	188/377 (0.498673740053)	103/185 (0.556756756757)	11/23 (0.478260869565)	NA
10	100	medium	low	0.525	187/364 (0.513736263736)	114/202 (0.564356435644)	23/36 (0.638888888889)	3/3 (1.0)
10	100	medium	medium	0.5225	185/361 (0.512465373961)	111/196 (0.566326530612)	24/39 (0.615384615385)	NA
10	100	medium	variable	0.524876	187/364 (0.513736263736)	113/193 (0.585492227979)	24/38 (0.631578947368)	3/3 (1.0)
10	100	variable	medium	0.534826	161/308 (0.522727272727)	109/197 (0.553299492386)	54/94 (0.574468085106)	4/6 (0.666666666667)
10	100	variable	variable	0.502415	164/327 (0.501529051988)	95/178 (0.533707865169)	44/87 (0.505747126437)	3/5 (0.6)
15	100	high	medium	0.5025	200/399 (0.501253132832)	190/363 (0.523415977961)	NA	NA
15	100	low	medium	0.5425	94/171 (0.549707602339)	9/18 (0.5)	123/229 (0.53711790393)	10/15 (0.666666666667)
15	100	medium	high	0.5375	188/361 (0.520775623269)	100/177 (0.564971751412)	27/39 (0.692307692308)	NA
15	100	medium	low	0.5425	187/357 (0.52380952381)	114/176 (0.647727272727)	30/43 (0.697674418605)	5/5 (1.0)
15	100	medium	medium	0.53	186/360 (0.516666666667)	114/195 (0.584615384615)	26/40 (0.65)	4/4 (1.0)
15	100	medium	variable	0.527363	188/365 (0.515068493151)	110/195 (0.564102564103)	24/37 (0.648648648649)	2/3 (0.666666666667)
15	100	variable	medium	0.512438	157/309 (0.508090614887)	102/185 (0.551351351351)	49/93 (0.52688172043)	4/4 (1.0)
15	100	variable	variable	0.541063	168/319 (0.526645768025)	100/175 (0.571428571429)	56/95 (0.589473684211)	4/5 (0.8)
20	100	high	medium	0.5075	200/397 (0.503778337531)	190/355 (0.535211267606)	3/3 (1.0)	NA
20	100	low	medium	0.55	94/168 (0.559523809524)	9/14 (0.642857142857)	126/232 (0.543103448276)	10/15 (0.666666666667)
20	100	medium	high	0.535	187/360 (0.519444444444)	103/169 (0.609467455621)	27/40 (0.675)	NA
20	100	medium	low	0.555	186/350 (0.531428571429)	111/163 (0.680981595092)	36/50 (0.72)	3/3 (1.0)
20	100	medium	medium	0.5725	185/341 (0.542521994135)	107/165 (0.648484848485)	44/59 (0.745762711864)	3/3 (1.0)
20	100	medium	variable	0.567164	191/355 (0.538028169014)	124/185 (0.67027027027)	37/47 (0.787234042553)	2/2 (1.0)
20	100	variable	medium	0.539801	158/300 (0.526666666667)	97/174 (0.557471264368)	59/102 (0.578431372549)	4/6 (0.666666666667)
20	100	variable	variable	0.545894	166/313 (0.5303514377)	110/190 (0.578947368421)	60/101 (0.594059405941)	4/6 (0.666666666667)
25	100	high	medium	0.515	200/394 (0.507614213198)	188/345 (0.544927536232)	6/6 (1.0)	NA
25	100	low	medium	0.59	95/154 (0.616883116883)	9/12 (0.75)	141/246 (0.573170731707)	13/18 (0.722222222222)
25	100	medium	high	0.585	188/342 (0.549707602339)	103/151 (0.682119205298)	46/58 (0.793103448276)	5/5 (1.0)
25	100	medium	low	0.5525	188/355 (0.529577464789)	115/159 (0.723270440252)	33/45 (0.733333333333)	3/3 (1.0)
25	100	medium	medium	0.58	185/338 (0.547337278107)	111/145 (0.765517241379)	47/62 (0.758064516129)	3/3 (1.0)
25	100	medium	variable	0.542289	191/365 (0.523287671233)	100/153 (0.653594771242)	27/37 (0.72972972973)	2/2 (1.0)
25	100	variable	medium	0.562189	165/305 (0.540983606557)	101/165 (0.612121212121)	61/97 (0.628865979381)	6/11 (0.545454545455)
25	100	variable	variable	0.586957	175/314 (0.557324840764)	109/191 (0.570680628272)	68/100 (0.68	6/7 (0.857142857143)
50	100	high	medium	0.595	200/362 (0.552486187845)	190/258 (0.736434108527)	38/38 (1.0)	2/2 (1.0)
50	100	low	medium	0.66	95/126 (0.753968253968)	9/9 (1.0)	169/274 (0.616788321168)	22/27 (0.814814814815)
50	100	medium	high	0.76	188/272 (0.691176470588)	103/117 (0.880341880342)	116/128 (0.90625)	21/21 (1.0)
50	100	medium	low	0.7125	191/297 (0.643097643098)	112/126 (0.888888888889)	94/103 (0.912621359223)	10/10 (1.0)
50	100	medium	medium	0.755	187/272 (0.6875)	109/116 (0.939655172414)	115/128 (0.8984375)	13/13 (1.0)
50	100	medium	variable	0.748756	187/274 (0.682481751825)	100/111 (0.900900900901)	114/128 (0.890625)	14/14 (1.0)
50	100	variable	medium	0.669154	159/250 (0.636)	99/122 (0.811475409836)	110/152 (0.723684210526)	22/22 (1.0)
50	100	variable	variable	0.647343	167/273 (0.611721611722)	107/126 (0.849206349206)	101/141 (0.716312056738)	9/9 (1.0)
75	100	high	medium	0.8825	200/247 (0.80971659919)	189/192 (0.984375)	153/153 (1.0)	48/48 (1.0)
75	100	low	medium	0.73	95/98 (0.969387755102)	9/9 (1.0)	197/302 (0.652317880795)	72/77 (0.935064935065)
75	100	medium	high	0.9225	188/207 (0.908212560386)	100/101 (0.990099009901)	181/193 (0.937823834197)	79/79 (1.0)
75	100	medium	low	0.925	188/206 (0.912621359223)	111/111 (1.0)	182/194 (0.938144329897)	54/54 (1.0)
75	100	medium	medium	0.905	187/212 (0.882075471698)	108/110 (0.981818181818)	175/188 (0.93085106383)	82/82 (1.0)
75	100	medium	variable	0.90796	187/210 (0.890476190476)	89/89 (1.0)	178/192 (0.927083333333)	75/76 (0.986842105263)
75	100	variable	medium	0.848259	162/184 (0.880434782609)	96/99 (0.969696969697)	179/218 (0.821100917431)	63/64 (0.984375)
75	100	variable	variable	0.847826	160/176 (0.909090909091)	104/106 (0.981132075472)	191/238 (0.802521008403)	74/74 (1.0)
100	100	high	medium	1	200/200 (1.0)	188/188 (1.0)	200/200 (1.0)	200/200 (1.0)
100	100	low	medium	0.7375	95/95 (1.0)	9/9 (1.0)	200/305 (0.655737704918)	171/176 (0.971590909091)
100	100	medium	high	0.97	188/188 (1.0)	100/100 (1.0)	200/212 (0.943396226415)	197/197 (1.0)
100	100	medium	low	0.9675	187/187 (1.0)	114/114 (1.0)	200/213 (0.93896713615)	195/195 (1.0)
100	100	medium	medium	0.9675	187/187 (1.0)	109/109 (1.0)	200/213 (0.93896713615)	196/196 (1.0)
100	100	medium	variable	0.970149	189/189 (1.0)	111/111 (1.0)	201/213 (0.943661971831)	196/196 (1.0
100	100	variable	medium	0.900498	161/161 (1.0)	101/101 (1.0)	201/241 (0.834024896266)	183/183 (1.0
100	100	variable	variable	0.881643	158/158 (1.0)	99/99 (1.0)	207/256 (0.80859375)	190/191 (0.994764397906)
5	500	high	medium	0.5	200/400 (0.5)	189/376 (0.502659574468)	NA	NA
5	500	low	medium	0.49	96/196 (0.489795918367)	9/22 (0.409090909091)	100/204 (0.490196078431)	4/9 (0.444444444444)
5	500	medium	high	0.4975	188/377 (0.498673740053)	104/205 (0.507317073171)	11/23 (0.478260869565)	NA
5	500	medium	low	0.5225	188/367 (0.512261580381)	115/202 (0.569306930693)	21/33 (0.636363636364)	NA
5	500	medium	medium	0.4925	183/369 (0.49593495935)	112/224 (0.5)	14/31 (0.451612903226)	NA
5	500	medium	variable	0.497512	187/375 (0.498666666667)	110/213 (0.516431924883)	13/27 (0.481481481481)	NA
5	500	variable	medium	0.504975	162/322 (0.503105590062)	103/194 (0.530927835052)	41/80 (0.5125)	1/4 (0.25)
5	500	variable	variable	0.478261	166/341 (0.486803519062)	110/217 (0.506912442396)	32/73 (0.438356164384)	3/8 (0.375)
10	500	high	medium	0.5	200/400 (0.5)	189/367 (0.514986376022)	NA	NA
10	500	low	medium	0.5225	94/179 (0.525139664804)	11/18 (0.611111111111)	115/221 (0.52036199095)	7/12 (0.583333333333)
10	500	medium	high	0.535	187/360 (0.519444444444)	105/193 (0.544041450777)	27/40 (0.675)	NA
10	500	medium	low	0.5025	185/369 (0.50135501355)	112/202 (0.554455445545)	16/31 (0.516129032258)	NA
10	500	medium	medium	0.52	184/360 (0.511111111111)	114/203 (0.56157635468)	24/40 (0.6)	NA
10	500	medium	variable	0.517413	188/369 (0.509485094851)	102/192 (0.53125)	20/33 (0.606060606061)	2/2 (1.0)
10	500	variable	medium	0.502488	156/311 (0.501607717042)	95/191 (0.497382198953)	46/91 (0.505494505495)	0/4 (0.0)
10	500	variable	variable	0.507246	171/339 (0.504424778761)	108/199 (0.542713567839)	39/75 (0.52)	NA
15	500	high	medium	0.5125	199/393 (0.506361323155)	189/367 (0.514986376022)	6/7 (0.857142857143)	NA
15	500	low	medium	0.5325	95/177 (0.536723163842)	8/15 (0.533333333333)	118/223 (0.529147982063)	6/11 (0.545454545455)
15	500	medium	high	0.5075	187/371 (0.504043126685)	107/182 (0.587912087912)	16/29 (0.551724137931)	NA
15	500	medium	low	0.5325	185/357 (0.518207282913)	112/187 (0.598930481283)	28/43 (0.651162790698)	2/2 (1.0)
15	500	medium	medium	0.525	186/362 (0.513812154696)	105/189 (0.555555555556)	24/38 (0.631578947368)	NA
15	500	medium	variable	0.507463	186/369 (0.50406504065)	105/184 (0.570652173913)	18/33 (0.545454545455)	NA
15	500	variable	medium	0.564677	174/322 (0.540372670807)	105/195 (0.538461538462)	53/80 (0.6625)	3/3 (1.0)
15	500	variable	variable	0.528986	169/326 (0.518404907975)	117/209 (0.55980861244)	50/88 (0.568181818182)	0/5 (0.0)
20	500	high	medium	0.505	200/398 (0.502512562814)	189/361 (0.523545706371)	2/2 (1.0)	NA
20	500	low	medium	0.5525	94/167 (0.562874251497)	9/11 (0.818181818182)	127/233 (0.545064377682)	8/13 (0.615384615385)
20	500	medium	high	0.5525	188/355 (0.529577464789)	101/171 (0.590643274854)	33/45 (0.733333333333)	2/2 (1.0)
20	500	medium	low	0.5325	187/361 (0.518005540166)	113/183 (0.617486338798)	26/39 (0.666666666667)	NA
20	500	medium	medium	0.5325	186/359 (0.518105849582)	112/185 (0.605405405405)	27/41 (0.658536585366)	NA
20	500	medium	variable	0.549751	186/352 (0.528409090909)	109/172 (0.633720930233)	35/50 (0.7)	NA
20	500	variable	medium	0.534826	161/308 (0.522727272727)	97/180 (0.538888888889)	54/94 (0.574468085106)	NA
20	500	variable	variable	0.490338	161/326 (0.493865030675)	101/191 (0.528795811518)	42/88 (0.477272727273)	3/6 (0.5)
25	500	high	medium	0.5125	200/395 (0.506329113924)	189/349 (0.541547277937)	5/5 (1.0)	NA
25	500	low	medium	0.5675	95/163 (0.58282208589)	9/12 (0.75)	132/237 (0.556962025316)	10/15 (0.666666666667)
25	500	medium	high	0.5475	188/357 (0.526610644258)	99/155 (0.638709677419)	31/43 (0.720930232558)	NA
25	500	medium	low	0.55	188/356 (0.52808988764)	116/163 (0.711656441718)	32/44 (0.727272727273)	NA
25	500	medium	medium	0.54	185/354 (0.522598870056)	114/175 (0.651428571429)	31/46 (0.673913043478)	1/2 (0.5)
25	500	medium	variable	0.569652	192/356 (0.539325842697)	110/166 (0.66265060241)	37/46 (0.804347826087)	NA
25	500	variable	medium	0.529851	156/300 (0.52)	94/173 (0.543352601156)	57/102 (0.558823529412)	4/7 (0.571428571429)
25	500	variable	variable	0.538647	165/314 (0.525477707006)	115/189 (0.608465608466)	58/100 (0.58	2/3 (0.666666666667)
50	500	high	medium	0.5475	200/381 (0.524934383202)	188/298 (0.630872483221)	19/19 (1.0)	NA
50	500	low	medium	0.635	95/136 (0.698529411765)	10/13 (0.769230769231)	159/264 (0.602272727273)	13/18 (0.722222222222)
50	500	medium	high	0.695	188/298 (0.630872483221)	104/119 (0.873949579832)	90/102 (0.882352941176)	4/4 (1.0)
50	500	medium	low	0.67	186/304 (0.611842105263)	116/134 (0.865671641791)	82/96 (0.854166666667)	3/3 (1.0)
50	500	medium	medium	0.64	187/318 (0.588050314465)	110/132 (0.833333333333)	69/82 (0.841463414634)	8/8 (1.0)
50	500	medium	variable	0.659204	187/310 (0.603225806452)	110/129 (0.852713178295)	78/92 (0.847826086957)	3/3 (1.0)
50	500	variable	medium	0.624378	156/262 (0.595419847328)	102/137 (0.744525547445)	95/140 (0.678571428571)	8/9 (0.888888888889)
50	500	variable	variable	0.644928	174/288 (0.604166666667)	106/153 (0.692810457516)	93/126 (0.738095238095)	6/7 (0.857142857143)
75	500	high	medium	0.7275	200/309 (0.647249190939)	189/209 (0.904306220096)	91/91 (1.0)	2/2 (1.0)
75	500	low	medium	0.7025	96/111 (0.864864864865)	9/9 (1.0)	185/289 (0.640138408304)	23/28 (0.821428571429)
75	500	medium	high	0.8575	188/233 (0.80686695279)	101/104 (0.971153846154)	155/167 (0.928143712575)	11/11 (1.0)
75	500	medium	low	0.8575	186/229 (0.812227074236)	112/113 (0.991150442478)	157/171 (0.918128654971)	12/12 (1.0)
75	500	medium	medium	0.8575	186/229 (0.812227074236)	109/111 (0.981981981982)	157/171 (0.918128654971)	11/11 (1.0)
75	500	medium	variable	0.885572	188/221 (0.850678733032)	97/97 (1.0)	168/181 (0.92817679558)	11/11 (1.0)
75	500	variable	medium	0.748756	157/214 (0.733644859813)	96/102 (0.941176470588)	144/188 (0.765957446809)	12/14 (0.857142857143)
75	500	variable	variable	0.772947	174/235 (0.740425531915)	102/108 (0.944444444444)	146/179 (0.815642458101)	7/8 (0.875)
100	500	high	medium	1	200/200 (1.0)	188/188 (1.0)	200/200 (1.0)	52/52 (1.0)
100	500	low	medium	0.7375	95/95 (1.0)	9/9 (1.0)	200/305 (0.655737704918)	34/39 (0.871794871795)
100	500	medium	high	0.97	188/188 (1.0)	100/100 (1.0)	200/212 (0.943396226415)	70/70 (1.0)
100	500	medium	low	0.9675	187/187 (1.0)	114/114 (1.0)	200/213 (0.93896713615)	12/12 (1.0)
100	500	medium	medium	0.9675	187/187 (1.0)	109/109 (1.0)	200/213 (0.93896713615)	63/63 (1.0)
100	500	medium	variable	0.9801	193/193 (1.0)	102/102 (1.0)	201/209 (0.961722488038)	69/69 (1.0)
100	500	variable	medium	0.900498	161/161 (1.0)	103/103 (1.0)	201/241 (0.834024896266)	74/75 (0.986666666667)
100	500	variable	variable	0.898551	165/165 (1.0)	103/103 (1.0)	207/249 (0.831325301205)	22/23 (0.95652173913)
*low=6.0×10-9; medium=1.2×10-8; high=2.4×10-8; variable=uniformly drawn from [6.0×10-9, 1.2×10-8, 2.4×10-8]
**low=1×10-9; medium=1.0×10-8; high=1×10-7; variable=uniformly drawn from [1×10-9, 1×10-8, 1×10-7]
