# Supplementary material for: Inferring Selective Constraint from Population Genomic Data Suggests Recent Regulatory Turnover in the Human Brain
Source: Genome Biol Evol. 2015 Nov 19;7(12):3511–28. doi: 10.1093/gbe/evv228 (PMC4700959; doi:10.1093/gbe/evv228)
Supplement: Supplementary Data [file supp_evv228_suppl_data.zip › Table_S7.xlsx]

## Sheet: Table S7
Table S7: Mouse anatomical structure-developmental stage pairs (from the Mouse Genome Informatics database) whose expressed genes are enriched for nearby LOF candidate regions (calculated using GREAT)
Term Name	Enrichment p-value	Enrichment FDR q-value	Fold-enrichment	P-value from permutation test
TS15_telencephalon; roof plate	0.0002737	0.029254	6.7712	0
TS19_myelencephalon	0.00053382	0.045413	2.9739	0
TS21_pelvic urethra dorsal mesenchyme	8.0062e-05	0.01171	11.2854	0
TS21_pelvic urethra ventral mesenchyme	0.0003171	0.032239	8.464	0
TS23_muscle layer of dorsal pelvic urethra of male	8.0062e-05	0.01171	11.2854	0
TS23_muscle layer of pelvic urethra of female	6.9787e-06	0.0014918	5.45	0
TS23_muscle layer of ventral pelvic urethra of male	0.00012098	0.01601	10.3641	0
TS24_medulla oblongata	1.5192e-06	0.00043673	6.3843	0
TS24_medulla oblongata; lateral wall; basal plate; medullary raphe	5.8994e-05	0.009108	18.467	0
TS26_heart; ventricle	0.00027817	0.029356	5.5983	0
TS28_inner medulla loop of Henle thin descending limb	3.7345e-05	0.0059874	9.6732	0
TS28_outer medulla loop of Henle thin descending limb	5.3062e-05	0.0083467	9.0957	0
TS16_lens pit	0.00057272	0.047747	3.5764	0.001
TS23_muscle layer of pelvic urethra of male	0.00016164	0.020732	4.197	0.001
TS23_remnant of Rathke's pouch	0.00058207	0.048047	17.9239	0.001
TS28_fourth ventricle choroid plexus	0.00047396	0.042036	10.9804	0.001
TS16_future forebrain	0.00042129	0.039026	2.2018	0.002
TS16_optic cup	0.00045303	0.041053	3.4167	0.003
TS16_diencephalon	0.00022618	0.026938	2.9469	0.004
TS20_optic stalk	0.00056468	0.047553	5.9166	0.007
TS18_brain	1.4313e-05	0.0027121	2.2025	0.008
TS28_inner renal medulla loop of henle	0.00041951	0.039297	3.4483	0.008
TS18_telencephalon	0.00033735	0.033885	2.8371	0.011
TS18_forebrain	0.00027193	0.029442	2.2724	0.012
TS18_hindbrain	1.6471e-05	0.0029217	2.7451	0.013
TS23_mesenchymal layer of pelvic urethra of female	0.00024909	0.028843	2.5292	0.024
TS23_pelvic urethra of female	0.00022554	0.027251	2.255	0.045
TS23_urinary bladder fundus urothelium	0.00043876	0.040198	2.3511	0.047
TS23_urinary bladder trigone urothelium	0.00019914	0.025155	2.5017	0.072
TS21_peripheral nervous system	1.1047e-06	0.00032894	2.0068	0.258
TS21_peripheral nervous system; spinal; ganglion	8.318e-08	4.3342e-05	2.1817	0.269
TS21_dorsal root ganglion	1.5089e-07	6.6209e-05	2.1602	0.272
TS21_peripheral nervous system; spinal	1.7357e-07	6.8909e-05	2.1316	0.274
TS21_hypothalamus	2.4059e-08	2.8655e-05	2.1519	0.287
TS21_thalamus	1.1649e-08	1.9424e-05	2.0836	0.294
TS21_midbrain	2.938e-08	2.7215e-05	2.0338	0.298
TS21_telencephalon; olfactory lobe	4.5569e-08	3.1659e-05	2.2028	0.338
TS21_retina	2.4179e-08	2.5198e-05	2.0582	0.556
