# Supplementary material for: Inferring Selective Constraint from Population Genomic Data Suggests Recent Regulatory Turnover in the Human Brain
Source: Genome Biol Evol. 2015 Nov 19;7(12):3511–28. doi: 10.1093/gbe/evv228 (PMC4700959; doi:10.1093/gbe/evv228)
Supplement: Supplementary Data [file supp_evv228_suppl_data.zip › Table_S1.xlsx]

## Sheet: Table S1
Table S1: Individuals from the 1000 Genomes Project included in this study
Individual Id	Population Id
NA19625	ASW		Population code legend:
NA19700	ASW		ASW	Americans of African Ancestry in SW USA
NA19701	ASW		CEU	Utah Residents (CEPH) with Northern and Western European ancestry
NA19703	ASW		CHB	Han Chinese in Bejing, China
NA19704	ASW		CHS	Southern Han Chinese
NA19707	ASW		CLM	Colombians from Medellin, Colombia
NA19711	ASW		FIN	Finnish in Finland
NA19712	ASW		GBR	British in England and Scotland
NA19713	ASW		IBS	Iberian population in Spain
NA19818	ASW		JPT	Japanese in Tokyo, Japan
NA19819	ASW		LWK	Luhya in Webuye, Kenya
NA19834	ASW		MXL	Mexican Ancestry from Los Angeles USA
NA19835	ASW		PUR	Puerto Ricans from Puerto Rico
NA19900	ASW		TSI	Toscani in Italia
NA19901	ASW		YRI	Yoruba in Ibadan, Nigera
NA19904	ASW
NA19908	ASW
NA19909	ASW
NA19914	ASW
NA19916	ASW
NA19917	ASW
NA19920	ASW
NA19921	ASW
NA19922	ASW
NA19923	ASW
NA19982	ASW
NA19984	ASW
NA20126	ASW
NA20127	ASW
NA20276	ASW
NA20278	ASW
NA20281	ASW
NA20282	ASW
NA20287	ASW
NA20291	ASW
NA20294	ASW
NA20296	ASW
NA20298	ASW
NA20299	ASW
NA20314	ASW
NA20317	ASW
NA20322	ASW
NA20332	ASW
NA20336	ASW
NA20339	ASW
NA20340	ASW
NA20341	ASW
NA20342	ASW
NA20344	ASW
NA20346	ASW
NA20348	ASW
NA20351	ASW
NA20356	ASW
NA20357	ASW
NA20363	ASW
NA20412	ASW
NA06984	CEU
NA06986	CEU
NA06989	CEU
NA06994	CEU
NA07000	CEU
NA07037	CEU
NA07048	CEU
NA07051	CEU
NA07056	CEU
NA07347	CEU
NA07357	CEU
NA10847	CEU
NA10851	CEU
NA11829	CEU
NA11830	CEU
NA11831	CEU
NA11843	CEU
NA11892	CEU
NA11893	CEU
NA11894	CEU
NA11919	CEU
NA11920	CEU
NA11930	CEU
NA11931	CEU
NA11932	CEU
NA11933	CEU
NA11992	CEU
NA11993	CEU
NA11994	CEU
NA11995	CEU
NA12003	CEU
NA12004	CEU
NA12006	CEU
NA12043	CEU
NA12044	CEU
NA12045	CEU
NA12046	CEU
NA12058	CEU
NA12144	CEU
NA12154	CEU
NA12155	CEU
NA12249	CEU
NA12272	CEU
NA12273	CEU
NA12275	CEU
NA12282	CEU
NA12283	CEU
NA12286	CEU
NA12287	CEU
NA12340	CEU
NA12341	CEU
NA12342	CEU
NA12347	CEU
NA12348	CEU
NA12383	CEU
NA12399	CEU
NA12400	CEU
NA12413	CEU
NA12489	CEU
NA12546	CEU
NA12716	CEU
NA12717	CEU
NA12718	CEU
NA12748	CEU
NA12749	CEU
NA12750	CEU
NA12751	CEU
NA12761	CEU
NA12763	CEU
NA12775	CEU
NA12777	CEU
NA12778	CEU
NA12812	CEU
NA12814	CEU
NA12815	CEU
NA12827	CEU
NA12829	CEU
NA12830	CEU
NA12842	CEU
NA12843	CEU
NA12872	CEU
NA12873	CEU
NA12874	CEU
NA12889	CEU
NA12890	CEU
NA18525	CHB
NA18526	CHB
NA18527	CHB
NA18528	CHB
NA18530	CHB
NA18532	CHB
NA18534	CHB
NA18535	CHB
NA18536	CHB
NA18537	CHB
NA18538	CHB
NA18539	CHB
NA18541	CHB
NA18542	CHB
NA18543	CHB
NA18544	CHB
NA18545	CHB
NA18546	CHB
NA18547	CHB
NA18548	CHB
NA18549	CHB
NA18550	CHB
NA18552	CHB
NA18553	CHB
NA18555	CHB
NA18557	CHB
NA18558	CHB
NA18559	CHB
NA18560	CHB
NA18561	CHB
NA18562	CHB
NA18563	CHB
NA18564	CHB
NA18565	CHB
NA18566	CHB
NA18567	CHB
NA18570	CHB
NA18571	CHB
NA18572	CHB
NA18573	CHB
NA18574	CHB
NA18576	CHB
NA18577	CHB
NA18579	CHB
NA18582	CHB
NA18592	CHB
NA18593	CHB
NA18595	CHB
NA18596	CHB
NA18597	CHB
NA18599	CHB
NA18602	CHB
NA18603	CHB
NA18605	CHB
NA18606	CHB
NA18608	CHB
NA18609	CHB
NA18610	CHB
NA18611	CHB
NA18612	CHB
NA18613	CHB
NA18614	CHB
NA18615	CHB
NA18616	CHB
NA18617	CHB
NA18618	CHB
NA18619	CHB
NA18620	CHB
NA18621	CHB
NA18622	CHB
NA18623	CHB
NA18624	CHB
NA18626	CHB
NA18627	CHB
NA18628	CHB
NA18630	CHB
NA18631	CHB
NA18632	CHB
NA18633	CHB
NA18634	CHB
NA18635	CHB
NA18636	CHB
NA18637	CHB
NA18638	CHB
NA18639	CHB
NA18640	CHB
NA18641	CHB
NA18642	CHB
NA18643	CHB
NA18645	CHB
NA18647	CHB
NA18740	CHB
NA18745	CHB
NA18747	CHB
NA18748	CHB
NA18749	CHB
NA18757	CHB
HG00403	CHS
HG00404	CHS
HG00406	CHS
HG00407	CHS
HG00418	CHS
HG00419	CHS
HG00421	CHS
HG00422	CHS
HG00428	CHS
HG00436	CHS
HG00437	CHS
HG00442	CHS
HG00443	CHS
HG00445	CHS
HG00446	CHS
HG00448	CHS
HG00449	CHS
HG00451	CHS
HG00452	CHS
HG00457	CHS
HG00458	CHS
HG00463	CHS
HG00464	CHS
HG00472	CHS
HG00473	CHS
HG00475	CHS
HG00476	CHS
HG00478	CHS
HG00479	CHS
HG00500	CHS
HG00512	CHS
HG00513	CHS
HG00525	CHS
HG00530	CHS
HG00531	CHS
HG00533	CHS
HG00534	CHS
HG00536	CHS
HG00537	CHS
HG00542	CHS
HG00543	CHS
HG00556	CHS
HG00557	CHS
HG00559	CHS
HG00560	CHS
HG00565	CHS
HG00566	CHS
HG00577	CHS
HG00580	CHS
HG00583	CHS
HG00589	CHS
HG00590	CHS
HG00592	CHS
HG00593	CHS
HG00595	CHS
HG00596	CHS
HG00607	CHS
HG00608	CHS
HG00610	CHS
HG00611	CHS
HG00613	CHS
HG00614	CHS
HG00619	CHS
HG00620	CHS
HG00625	CHS
HG00626	CHS
HG00628	CHS
HG00629	CHS
HG00634	CHS
HG00635	CHS
HG00650	CHS
HG00651	CHS
HG00653	CHS
HG00654	CHS
HG00656	CHS
HG00657	CHS
HG00662	CHS
HG00663	CHS
HG00671	CHS
HG00672	CHS
HG00683	CHS
HG00684	CHS
HG00689	CHS
HG00690	CHS
HG00692	CHS
HG00693	CHS
HG00698	CHS
HG00699	CHS
HG00701	CHS
HG00704	CHS
HG00705	CHS
HG00707	CHS
HG00708	CHS
HG01112	CLM
HG01113	CLM
HG01124	CLM
HG01125	CLM
HG01133	CLM
HG01134	CLM
HG01136	CLM
HG01137	CLM
HG01140	CLM
HG01148	CLM
HG01149	CLM
HG01250	CLM
HG01251	CLM
HG01257	CLM
HG01259	CLM
HG01271	CLM
HG01272	CLM
HG01274	CLM
HG01275	CLM
HG01277	CLM
HG01278	CLM
HG01342	CLM
HG01344	CLM
HG01345	CLM
HG01350	CLM
HG01351	CLM
HG01353	CLM
HG01354	CLM
HG01356	CLM
HG01357	CLM
HG01359	CLM
HG01360	CLM
HG01365	CLM
HG01366	CLM
HG01374	CLM
HG01375	CLM
HG01377	CLM
HG01378	CLM
HG01383	CLM
HG01384	CLM
HG01389	CLM
HG01390	CLM
HG01437	CLM
HG01440	CLM
HG01441	CLM
HG01455	CLM
HG01456	CLM
HG01461	CLM
HG01462	CLM
HG01465	CLM
HG01488	CLM
HG01489	CLM
HG01491	CLM
HG01492	CLM
HG01494	CLM
HG01495	CLM
HG01497	CLM
HG01498	CLM
HG01550	CLM
HG01551	CLM
HG00171	FIN
HG00173	FIN
HG00174	FIN
HG00176	FIN
HG00177	FIN
HG00178	FIN
HG00179	FIN
HG00180	FIN
HG00182	FIN
HG00183	FIN
HG00185	FIN
HG00186	FIN
HG00187	FIN
HG00188	FIN
HG00189	FIN
HG00190	FIN
HG00266	FIN
HG00267	FIN
HG00268	FIN
HG00269	FIN
HG00270	FIN
HG00271	FIN
HG00272	FIN
HG00273	FIN
HG00274	FIN
HG00275	FIN
HG00276	FIN
HG00277	FIN
HG00278	FIN
HG00280	FIN
HG00281	FIN
HG00282	FIN
HG00284	FIN
HG00285	FIN
HG00306	FIN
HG00309	FIN
HG00310	FIN
HG00311	FIN
HG00312	FIN
HG00313	FIN
HG00315	FIN
HG00318	FIN
HG00319	FIN
HG00320	FIN
HG00321	FIN
HG00323	FIN
HG00324	FIN
HG00325	FIN
HG00326	FIN
HG00327	FIN
HG00328	FIN
HG00329	FIN
HG00330	FIN
HG00331	FIN
HG00332	FIN
HG00334	FIN
HG00335	FIN
HG00336	FIN
HG00337	FIN
HG00338	FIN
HG00339	FIN
HG00341	FIN
HG00342	FIN
HG00343	FIN
HG00344	FIN
HG00345	FIN
HG00346	FIN
HG00349	FIN
HG00350	FIN
HG00351	FIN
HG00353	FIN
HG00355	FIN
HG00356	FIN
HG00357	FIN
HG00358	FIN
HG00359	FIN
HG00360	FIN
HG00361	FIN
HG00362	FIN
HG00364	FIN
HG00366	FIN
HG00367	FIN
HG00369	FIN
HG00372	FIN
HG00373	FIN
HG00375	FIN
HG00376	FIN
HG00377	FIN
HG00378	FIN
HG00381	FIN
HG00382	FIN
HG00383	FIN
HG00384	FIN
HG00096	GBR
HG00097	GBR
HG00099	GBR
HG00100	GBR
HG00101	GBR
HG00102	GBR
HG00103	GBR
HG00104	GBR
HG00106	GBR
HG00108	GBR
HG00109	GBR
HG00110	GBR
HG00111	GBR
HG00112	GBR
HG00113	GBR
HG00114	GBR
HG00116	GBR
HG00117	GBR
HG00118	GBR
HG00119	GBR
HG00120	GBR
HG00121	GBR
HG00122	GBR
HG00123	GBR
HG00124	GBR
HG00125	GBR
HG00126	GBR
HG00127	GBR
HG00128	GBR
HG00129	GBR
HG00130	GBR
HG00131	GBR
HG00133	GBR
HG00134	GBR
HG00135	GBR
HG00136	GBR
HG00137	GBR
HG00138	GBR
HG00139	GBR
HG00140	GBR
HG00141	GBR
HG00142	GBR
HG00143	GBR
HG00146	GBR
HG00148	GBR
HG00149	GBR
HG00150	GBR
HG00151	GBR
HG00152	GBR
HG00154	GBR
HG00155	GBR
HG00156	GBR
HG00158	GBR
HG00159	GBR
HG00160	GBR
HG00231	GBR
HG00232	GBR
HG00233	GBR
HG00234	GBR
HG00235	GBR
HG00236	GBR
HG00237	GBR
HG00238	GBR
HG00239	GBR
HG00240	GBR
HG00242	GBR
HG00243	GBR
HG00244	GBR
HG00245	GBR
HG00246	GBR
HG00247	GBR
HG00249	GBR
HG00250	GBR
HG00251	GBR
HG00252	GBR
HG00253	GBR
HG00254	GBR
HG00255	GBR
HG00256	GBR
HG00257	GBR
HG00258	GBR
HG00259	GBR
HG00260	GBR
HG00261	GBR
HG00262	GBR
HG00263	GBR
HG00264	GBR
HG00265	GBR
HG01334	GBR
HG01515	IBS
HG01516	IBS
HG01518	IBS
HG01519	IBS
HG01521	IBS
HG01522	IBS
HG01617	IBS
HG01618	IBS
HG01619	IBS
HG01620	IBS
HG01623	IBS
HG01624	IBS
HG01625	IBS
HG01626	IBS
NA18939	JPT
NA18940	JPT
NA18941	JPT
NA18942	JPT
NA18943	JPT
NA18944	JPT
NA18945	JPT
NA18946	JPT
NA18947	JPT
NA18948	JPT
NA18949	JPT
NA18950	JPT
NA18951	JPT
NA18952	JPT
NA18953	JPT
NA18954	JPT
NA18956	JPT
NA18957	JPT
NA18959	JPT
NA18960	JPT
NA18961	JPT
NA18962	JPT
NA18963	JPT
NA18964	JPT
NA18965	JPT
NA18966	JPT
NA18968	JPT
NA18971	JPT
NA18973	JPT
NA18974	JPT
NA18975	JPT
NA18976	JPT
NA18977	JPT
NA18978	JPT
NA18980	JPT
NA18981	JPT
NA18982	JPT
NA18983	JPT
NA18984	JPT
NA18985	JPT
NA18986	JPT
NA18987	JPT
NA18988	JPT
NA18989	JPT
NA18990	JPT
NA18992	JPT
NA18994	JPT
NA18995	JPT
NA18998	JPT
NA18999	JPT
NA19000	JPT
NA19002	JPT
NA19003	JPT
NA19004	JPT
NA19005	JPT
NA19007	JPT
NA19009	JPT
NA19010	JPT
NA19012	JPT
NA19054	JPT
NA19055	JPT
NA19056	JPT
NA19057	JPT
NA19058	JPT
NA19059	JPT
NA19060	JPT
NA19062	JPT
NA19063	JPT
NA19064	JPT
NA19065	JPT
NA19066	JPT
NA19067	JPT
NA19068	JPT
NA19070	JPT
NA19072	JPT
NA19074	JPT
NA19075	JPT
NA19076	JPT
NA19077	JPT
NA19078	JPT
NA19079	JPT
NA19080	JPT
NA19081	JPT
NA19082	JPT
NA19083	JPT
NA19084	JPT
NA19085	JPT
NA19087	JPT
NA19088	JPT
NA19020	LWK
NA19028	LWK
NA19035	LWK
NA19036	LWK
NA19038	LWK
NA19041	LWK
NA19044	LWK
NA19046	LWK
NA19307	LWK
NA19308	LWK
NA19309	LWK
NA19310	LWK
NA19311	LWK
NA19312	LWK
NA19315	LWK
NA19316	LWK
NA19317	LWK
NA19318	LWK
NA19319	LWK
NA19321	LWK
NA19324	LWK
NA19327	LWK
NA19328	LWK
NA19331	LWK
NA19332	LWK
NA19338	LWK
NA19346	LWK
NA19350	LWK
NA19351	LWK
NA19352	LWK
NA19355	LWK
NA19359	LWK
NA19360	LWK
NA19371	LWK
NA19372	LWK
NA19374	LWK
NA19375	LWK
NA19376	LWK
NA19377	LWK
NA19379	LWK
NA19380	LWK
NA19381	LWK
NA19383	LWK
NA19384	LWK
NA19385	LWK
NA19390	LWK
NA19391	LWK
NA19393	LWK
NA19394	LWK
NA19395	LWK
NA19397	LWK
NA19398	LWK
NA19399	LWK
NA19401	LWK
NA19403	LWK
NA19404	LWK
NA19428	LWK
NA19429	LWK
NA19430	LWK
NA19431	LWK
NA19435	LWK
NA19436	LWK
NA19437	LWK
NA19438	LWK
NA19439	LWK
NA19440	LWK
NA19444	LWK
NA19445	LWK
NA19446	LWK
NA19448	LWK
NA19449	LWK
NA19451	LWK
NA19452	LWK
NA19455	LWK
NA19456	LWK
NA19457	LWK
NA19461	LWK
NA19462	LWK
NA19463	LWK
NA19466	LWK
NA19467	LWK
NA19468	LWK
NA19469	LWK
NA19471	LWK
NA19472	LWK
NA19473	LWK
NA19474	LWK
NA19648	MXL
NA19651	MXL
NA19652	MXL
NA19654	MXL
NA19655	MXL
NA19657	MXL
NA19661	MXL
NA19663	MXL
NA19672	MXL
NA19676	MXL
NA19678	MXL
NA19679	MXL
NA19681	MXL
NA19682	MXL
NA19684	MXL
NA19716	MXL
NA19717	MXL
NA19719	MXL
NA19720	MXL
NA19722	MXL
NA19723	MXL
NA19725	MXL
NA19728	MXL
NA19729	MXL
NA19731	MXL
NA19732	MXL
NA19734	MXL
NA19735	MXL
NA19737	MXL
NA19738	MXL
NA19740	MXL
NA19741	MXL
NA19746	MXL
NA19747	MXL
NA19749	MXL
NA19750	MXL
NA19752	MXL
NA19755	MXL
NA19756	MXL
NA19758	MXL
NA19759	MXL
NA19761	MXL
NA19762	MXL
NA19764	MXL
NA19770	MXL
NA19771	MXL
NA19773	MXL
NA19774	MXL
NA19776	MXL
NA19777	MXL
NA19779	MXL
NA19780	MXL
NA19782	MXL
NA19783	MXL
NA19785	MXL
NA19786	MXL
NA19788	MXL
NA19789	MXL
NA19794	MXL
NA19795	MXL
HG00553	PUR
HG00554	PUR
HG00637	PUR
HG00638	PUR
HG00640	PUR
HG00641	PUR
HG00731	PUR
HG00732	PUR
HG00734	PUR
HG00736	PUR
HG00737	PUR
HG00740	PUR
HG01047	PUR
HG01048	PUR
HG01051	PUR
HG01052	PUR
HG01055	PUR
HG01060	PUR
HG01061	PUR
HG01066	PUR
HG01067	PUR
HG01069	PUR
HG01070	PUR
HG01072	PUR
HG01073	PUR
HG01075	PUR
HG01079	PUR
HG01080	PUR
HG01082	PUR
HG01083	PUR
HG01085	PUR
HG01095	PUR
HG01097	PUR
HG01098	PUR
HG01101	PUR
HG01102	PUR
HG01104	PUR
HG01105	PUR
HG01107	PUR
HG01108	PUR
HG01167	PUR
HG01168	PUR
HG01170	PUR
HG01171	PUR
HG01173	PUR
HG01174	PUR
HG01176	PUR
HG01183	PUR
HG01187	PUR
HG01188	PUR
HG01190	PUR
HG01191	PUR
HG01197	PUR
HG01198	PUR
HG01204	PUR
NA20502	TSI
NA20503	TSI
NA20504	TSI
NA20505	TSI
NA20506	TSI
NA20507	TSI
NA20508	TSI
NA20509	TSI
NA20510	TSI
NA20512	TSI
NA20513	TSI
NA20515	TSI
NA20516	TSI
NA20517	TSI
NA20518	TSI
NA20519	TSI
NA20520	TSI
NA20521	TSI
NA20522	TSI
NA20524	TSI
NA20525	TSI
NA20527	TSI
NA20528	TSI
NA20529	TSI
NA20530	TSI
NA20531	TSI
NA20532	TSI
NA20533	TSI
NA20534	TSI
NA20535	TSI
NA20536	TSI
NA20537	TSI
NA20538	TSI
NA20539	TSI
NA20540	TSI
NA20541	TSI
NA20542	TSI
NA20543	TSI
NA20544	TSI
NA20581	TSI
NA20582	TSI
NA20585	TSI
NA20586	TSI
NA20588	TSI
NA20589	TSI
NA20752	TSI
NA20753	TSI
NA20754	TSI
NA20755	TSI
NA20756	TSI
NA20757	TSI
NA20758	TSI
NA20759	TSI
NA20760	TSI
NA20761	TSI
NA20765	TSI
NA20766	TSI
NA20768	TSI
NA20769	TSI
NA20770	TSI
NA20771	TSI
NA20772	TSI
NA20773	TSI
NA20774	TSI
NA20775	TSI
NA20778	TSI
NA20783	TSI
NA20785	TSI
NA20786	TSI
NA20787	TSI
NA20790	TSI
NA20792	TSI
NA20795	TSI
NA20796	TSI
NA20797	TSI
NA20798	TSI
NA20799	TSI
NA20800	TSI
NA20801	TSI
NA20802	TSI
NA20803	TSI
NA20804	TSI
NA20805	TSI
NA20806	TSI
NA20807	TSI
NA20808	TSI
NA20809	TSI
NA20810	TSI
NA20811	TSI
NA20812	TSI
NA20813	TSI
NA20814	TSI
NA20815	TSI
NA20816	TSI
NA20818	TSI
NA20819	TSI
NA20826	TSI
NA20828	TSI
NA18486	YRI
NA18487	YRI
NA18489	YRI
NA18498	YRI
NA18499	YRI
NA18501	YRI
NA18502	YRI
NA18504	YRI
NA18505	YRI
NA18507	YRI
NA18508	YRI
NA18510	YRI
NA18511	YRI
NA18516	YRI
NA18517	YRI
NA18519	YRI
NA18520	YRI
NA18522	YRI
NA18523	YRI
NA18853	YRI
NA18856	YRI
NA18858	YRI
NA18861	YRI
NA18867	YRI
NA18868	YRI
NA18870	YRI
NA18871	YRI
NA18873	YRI
NA18874	YRI
NA18907	YRI
NA18908	YRI
NA18909	YRI
NA18910	YRI
NA18912	YRI
NA18916	YRI
NA18917	YRI
NA18923	YRI
NA18924	YRI
NA18933	YRI
NA18934	YRI
NA19093	YRI
NA19095	YRI
NA19096	YRI
NA19098	YRI
NA19099	YRI
NA19102	YRI
NA19107	YRI
NA19108	YRI
NA19113	YRI
NA19114	YRI
NA19116	YRI
NA19117	YRI
NA19118	YRI
NA19119	YRI
NA19121	YRI
NA19129	YRI
NA19130	YRI
NA19131	YRI
NA19137	YRI
NA19138	YRI
NA19146	YRI
NA19147	YRI
NA19149	YRI
NA19150	YRI
NA19152	YRI
NA19160	YRI
NA19171	YRI
NA19172	YRI
NA19175	YRI
NA19185	YRI
NA19189	YRI
NA19190	YRI
NA19197	YRI
NA19198	YRI
NA19200	YRI
NA19204	YRI
NA19207	YRI
NA19209	YRI
NA19213	YRI
NA19222	YRI
NA19223	YRI
NA19225	YRI
NA19235	YRI
NA19236	YRI
NA19247	YRI
NA19248	YRI
NA19256	YRI
NA19257	YRI
