# Supplementary material for: Inferring Selective Constraint from Population Genomic Data Suggests Recent Regulatory Turnover in the Human Brain
Source: Genome Biol Evol. 2015 Nov 19;7(12):3511–28. doi: 10.1093/gbe/evv228 (PMC4700959; doi:10.1093/gbe/evv228)
Supplement: Supplementary Data [file supp_evv228_suppl_data.zip › Table_S2.xlsx]

## Sheet: Table S2
Table S2: Results of SVM grid searches for various sets of training data
X or Autosomes?	Window size	PhastCons percentage cutoff	Number of bins	Include fixations or treat as monomorphic	Cost	Gamma	Accuracy
A	5 kb	33%	10	Fixed_derived	2	32	0.7745
A	5 kb	33%	10	Monomorphic	2	32	0.7515
A	5 kb	33%	25	Fixed_derived	0.5	4	0.7985
A	5 kb	33%	25	Monomorphic	0.5	4	0.771
A	5 kb	33%	33	Fixed_derived	2	1	0.804
A	5 kb	33%	33	Monomorphic	1	4	0.775
A	5 kb	33%	100	Fixed_derived	1	1	0.8175
A	5 kb	33%	100	Monomorphic	8	1	0.803
A	5 kb	33%	250	Fixed_derived	16	0.125	0.8305
A	5 kb	33%	250	Monomorphic	2	0.5	0.819
A	5 kb	33%	500	Fixed_derived	2	0.25	0.8295
A	5 kb	33%	500	Monomorphic	1	0.25	0.8225
A	5 kb	33%	1000	Fixed_derived	8	0.0625	0.83
A	5 kb	33%	2128	Fixed_derived	1	0.0625	0.821
A	5 kb	33%	2128	Monomorphic	4	0.0625	0.817
A	10 kb	25%	10	Fixed_derived	0.125	8	0.811741
A	10 kb	25%	10	Monomorphic	0.0625	8	0.774629
A	10 kb	25%	25	Fixed_derived	0.5	4	0.826586
A	10 kb	25%	25	Monomorphic	0.25	8	0.795547
A	10 kb	25%	33	Fixed_derived	1	4	0.834008
A	10 kb	25%	33	Monomorphic	0.125	4	0.799595
A	10 kb	25%	100	Fixed_derived	2	2	0.843455
A	10 kb	25%	100	Monomorphic	2	2	0.833333
A	10 kb	25%	250	Fixed_derived	2	0.5	0.869096
A	10 kb	25%	250	Monomorphic	4	0.5	0.860324
A	10 kb	25%	500	Fixed_derived	2	0.25	0.861673
A	10 kb	25%	500	Monomorphic	4	0.25	0.858974
A	10 kb	25%	1000	Fixed_derived	4	0.125	0.882591
A	10 kb	25%	1000	Monomorphic	2	0.125	0.877868
A	10 kb	33%	10	Fixed_derived	2	8	0.821138
A	10 kb	33%	10	Monomorphic	0.25	4	0.780488
A	10 kb	33%	25	Fixed_derived	16	0.25	0.835366
A	10 kb	33%	25	Monomorphic	0.03125	2	0.792683
A	10 kb	33%	33	Fixed_derived	1	2	0.819106
A	10 kb	33%	33	Monomorphic	0.000488281	1	0.79878
A	10 kb	33%	100	Fixed_derived	2	0.25	0.849593
A	10 kb	33%	100	Monomorphic	8	1	0.831301
A	10 kb	33%	250	Fixed_derived	4	0.25	0.855691
A	10 kb	33%	250	Monomorphic	1	0.0625	0.845528
A	10 kb	33%	500	Fixed_derived	4	0.03125	0.859756
A	10 kb	33%	500	Monomorphic	8	0.015625	0.853659
A	10 kb	33%	1000	Fixed_derived	2	0.03125	0.863821
A	10 kb	33%	1000	Monomorphic	2	0.0625	0.865854
A	10 kb	33%	2128	Fixed_derived	16	0.00390625	0.833333
A	10 kb	33%	2128	Monomorphic	2	0.03125	0.827236
A	20 kb	25%	10	Fixed_derived	0.0625	1	0.847701
A	20 kb	25%	10	Monomorphic	1	8	0.827586
A	20 kb	25%	25	Fixed_derived	1	0.25	0.87069
A	20 kb	25%	25	Monomorphic	1	2	0.847701
A	20 kb	25%	33	Fixed_derived	1	1	0.87931
A	20 kb	25%	33	Monomorphic	2	2	0.862069
A	20 kb	25%	100	Fixed_derived	2	0.25	0.893678
A	20 kb	25%	100	Monomorphic	2	0.25	0.87069
A	20 kb	25%	250	Fixed_derived	8	0.125	0.885057
A	20 kb	25%	250	Monomorphic	4	0.25	0.876437
A	20 kb	25%	500	Fixed_derived	0.0625	0.0625	0.893678
A	20 kb	25%	500	Monomorphic	1	0.0625	0.896552
A	20 kb	25%	1000	Fixed_derived	0.5	0.0625	0.87931
A	20 kb	25%	1000	Monomorphic	8	0.015625	0.882184
A	20 kb	25%	2128	Fixed_derived	4	0.015625	0.882184
A	20 kb	25%	2128	Monomorphic	16	0.00390625	0.882184
X	10 kb	5%	500	Fixed_derived	2	0.25	0.7165
X	10 kb	5%	500	Monomorphic	2	0.25	0.7165
X	10 kb	5%	1658	Fixed_derived	4	0.125	0.7245
X	10 kb	10%	500	Fixed_derived	4	0.00390625	0.694444
X	10 kb	10%	500	Monomorphic	8	0.00390625	0.677632
X	10 kb	10%	1658	Fixed_derived	2	0.0625	0.723716
X	10 kb	15%	500	Fixed_derived	4	0.125	0.7245
X	10 kb	15%	500	Monomorphic	2	0.125	0.726974
X	10 kb	15%	1658	Fixed_derived	8	0.00390625	0.677632
X	10 kb	20%	500	Fixed_derived	2	0.015625	0.685185
X	10 kb	20%	500	Monomorphic	2	0.015625	0.685185
X	10 kb	20%	1658	Fixed_derived	4	0.00390625	0.694444
X	10 kb	75%	500	Fixed_derived	2	0.125	0.748217
X	10 kb	75%	500	Monomorphic	2	0.0625	0.728245
X	10 kb	75%	2128	Fixed_derived	2	0.0625	0.728245
